# Supplementary material for: In Vitro Study of Tumor-Homing Peptide-Modified Magnetic Nanoparticles for Magnetic Hyperthermia
Source: Molecules. 2024 Jun 3;29(11):2632. doi: 10.3390/molecules29112632 (PMC11174109; doi:10.3390/molecules29112632)
Supplement: Supplementary file 1 [file molecules-29-02632-s001.zip]

Archive with 1 entries (1 files):
- molecules-3016331-supplementary.pdf
